# Supplementary material for: Characterising the mechanisms underlying genetic resistance to amoebic gill disease in Atlantic salmon using RNA sequencing
Source: BMC Genomics. 2020 Mar 30;21:271. doi: 10.1186/s12864-020-6694-x (PMC7106639; doi:10.1186/s12864-020-6694-x)
Supplement: Supplementary file 2 — Additional file 2. Differentially expressed genes between resistant and susceptible samples. Lists of differentially expressed genes between resistant and susceptible samples in gill and head kidney. Gene ID, position in the Atlantic salmon genome (Chromosome, start and end in base pairs), average expression of the gene, log 2 fold change between resistant and susceptible animals (positive fold changes correspond to higher expression in resistant samples), standard deviation of the fold change, FDR adjusted p-value, gene annotation and gene symbol are shown. [file 12864_2020_6694_MOESM2_ESM.xlsx]

## Sheet: Gill
Supplementary Table 2. Differentially expressed genes between resistant and susceptible animals. Positive logFC = more expressed in resistant animals
ID	chr	start	end	baseMean	log2FoldChange	lfcSE	padj	Annotation	Gene Symbol
XM_014168523.1	ssa16	40363890	40380102	36.655	-23.6454	2.32839	1.73e-19	protein dopey-1	DOPEY1
XM_014175591.1	ssa26	19671956	19674024	30.2534	-23.3765	2.77036	6.13e-13	eukaryotic translation initiation factor 3 subunit M	EIF3M
XM_014155760.1	ssa12	20000607	20028663	31.774	-23.4444	2.77972	6.13e-13	nuclear factor 1 B-type	NFIB
XM_014216202.1	ssa10	16619912	16655629	16.0419	-22.4865	2.732	2.56e-12	epidermal growth factor receptor substrate 15	EPS15
XM_014208986.1	ssa13	82084137	82089149	22.8773	24.1356	2.94826	2.97e-12	pericentriolar material 1 protein	PCM1
XM_014168764.1	ssa02	34269369	34278436	14.8496	21.3101	2.64983	8.12e-12	arginine/serine-rich protein PNISR	PNISR
XM_014165377.1	ssa20	57935113	57938394	11.532	23.2035	2.94898	2.83e-11	sema domain, seven thrombospondin repeats (type 1 and type 1-like), transmembrane domain (TM) and short cytoplasmic domain, (semaphorin) 5B (sema5b)	SEMA5B
XM_014186060.1	NW_012353334.1	1743	5407	10.0175	22.9692	2.9492	4.68e-11	dystrophin	DMD
XM_014214800.1	ssa09	116506327	116518755	8.24794	22.7524	2.94955	7.48e-11	histone H4 transcription factor	HINFP
XM_014144550.1	ssa15	35683922	35702120	10.2929	-21.8688	2.84898	9.05e-11	dnaJ homolog subfamily C member 5	DNAJC5
XM_014199597.1	ssa11	72769266	72788378	11.4108	-22.0142	2.95419	4.61e-10	nocturnin	NOCT
XM_014203260.1	ssa21	22460548	22671872	10.8074	-21.9378	2.95426	5.15e-10	calcium/calmodulin-dependent protein kinase type II subunit gamma	CAMK2G
XM_014178375.1	ssa27	28392614	28433113	10.0826	-21.8444	2.95436	6.04e-10	insulin-like growth factor 2 mRNA-binding protein 3	IGF2BP3
XM_014147050.1	ssa15	89857608	89924911	8.1335	-21.5465	2.95471	1.2e-09	histone-lysine N-methyltransferase 2D	KMT2D
XM_014130896.1	ssa13	72533851	72535457	6.9084	-21.3154	2.95504	1.98e-09	phosphoinositide 3-kinase regulatory subunit 6	PIK3R6
XM_014178017.1	ssa22	21032813	21035014	6.78273	-21.2945	2.95508	1.98e-09	sorting nexin-13	SNX13
XM_014171198.1	ssa01	55452446	55472717	6.49959	-21.2314	2.95517	2.19e-09	uncharacterized LOC106585215
XM_014147399.1	ssa15	97368772	97407122	76.4696	9.387	1.35909	1.52e-08	guanine nucleotide-binding protein G(k) subunit alpha	GNAI3
XM_014207327.1	ssa07	25373761	25381246	10.8262	2.34334	0.428418	0.000130742	leukocyte immunoglobulin-like receptor subfamily A member 3	LILRA3
XM_014209749.1	ssa08	20400249	20411781	6.65784	-6.06843	1.15733	0.000434273	zinc finger protein 502	ZNF502
XM_014204228.1	ssa06	35807994	35811277	177.535	0.991752	0.192769	0.000703094	lipopolysaccharide-induced tumor necrosis factor-alpha factor homolog	LITAF
XM_014151275.1	ssa02	33732083	33771018	64.5338	1.59248	0.317315	0.00130403	T-cell-specific surface glycoprotein CD28	CD28
NM_001279140.1	ssa10	38367407	38369429	65.7699	-1.62089	0.323904	0.00134422	insulin-like growth factor binding protein 1 paralog A1	IGFBP1
XM_014195472.1	ssa14	57021064	57029498	86.7585	1.19954	0.241393	0.00148189	plasma protease C1 inhibitor	SERPING1
XM_014163098.1	ssa20	28272132	28313457	44.8713	1.2234	0.246116	0.00148189	RIMS-binding protein 2	RIMBP2
XM_014208219.1	ssa18	48923602	49008320	28.2529	3.41622	0.695115	0.0017513	putative ferric-chelate reductase 1	FRRS1
XM_014160472.1	ssa03	58161636	58186139	14.1209	4.49537	0.914084	0.0017513	uncharacterized LOC106579983
XM_014205287.1	ssa07	46165757	46173355	858.001	0.756063	0.153709	0.0017513	uncharacterized LOC106607854
XM_014190245.1	NW_012397155.1	17	2141	52.4125	3.39622	0.692447	0.00177883	golgin subfamily A member 6-like protein 22	GOLGA6L22
NM_001141325.1	ssa23	2174953	2196691	17.5464	-1.22993	0.253478	0.00218958	MpV17 mitochondrial inner membrane protein	MPV17
XM_014137872.1	ssa02	30821194	30830156	19.7781	6.94896	1.43262	0.00218958	stanniocalcin	STC1
XM_014187881.1	ssa24	33054252	33097663	77.4941	2.54101	0.533735	0.00332135	trichohyalin	TCHH
XM_014186563.1	ssa27	24001688	24036244	58.4054	2.62875	0.559912	0.00445464	trichohyalin	TCHH
XM_014137484.1	ssa12	15802145	15804638	220.084	-0.676017	0.144492	0.00468331	non-POU domain-containing octamer-binding protein	NONO
XR_001324236.1	ssa25	35938538	35963762	72.6118	0.896899	0.192588	0.00505074	butyrophilin subfamily 2 member A2	BTN2A2
XM_014135295.1	ssa13	26295913	26302931	82.7697	3.55355	0.776439	0.00723165	biglycan-like	BGN
XM_014168527.1	ssa23	29292770	29299783	39.4494	-1.13164	0.248915	0.00813383	THO complex 6 homolog (Drosophila)	THOC6
XM_014170142.1	ssa01	28516258	28521867	389.045	0.438749	0.0976059	0.00982801	ectonucleotide pyrophosphatase/phosphodiesterase 4 (putative)	ENPP4
XM_014167441.1	ssa16	2801924	2806633	58.3262	6.27124	1.3994	0.0102208	prenylated Rab acceptor protein 1	RABAC1
XM_014172382.1	ssa18	65243858	65314692	18.6528	7.35078	1.65386	0.0115552	retinoid X receptor alpha	RXRA
XR_001321722.1	ssa17	11917255	11920665	14.9295	1.20374	0.27056	0.0115552	uncharacterized LOC106575291
XM_014193989.1	ssa03	76856731	76860694	414.831	2.49846	0.563178	0.0115766	band 3 anion exchange protein	SLC4A2
XM_014210775.1	ssa09	24382685	24393250	71.3412	0.997913	0.225048	0.0115766	heat shock 70 kDa protein 4L	HSPA4L
XM_014140059.1	ssa01	142134127	142136664	306.582	-0.459459	0.103893	0.0119549	HAUS augmin-like complex subunit 1	HAUS1
XM_014164478.1	ssa01	57847823	57981996	14.9461	-7.23335	1.65145	0.0140839	calcium/calmodulin-dependent serine protein kinase (MAGUK family)	CASK
XM_014185533.1	NW_012352006.1	6066	9617	73.3036	-1.21503	0.277567	0.0140839	FAD-linked sulfhydryl oxidase ALR	GFER
XM_014140426.1	ssa14	24022925	24030892	248.81	-0.447901	0.103493	0.0169399	chromosome ssa14 open reading frame human C5orf22
XR_001320214.1	ssa13	72533851	72535457	42.9794	1.35226	0.312343	0.0169399	uncharacterized LOC106567990
XM_014198751.1	ssa05	10789917	10834592	125.827	0.558	0.129569	0.0180055	androgen receptor	AR
NM_001123662.1	ssa06	34516033	34516788	7461.07	2.31468	0.537606	0.0180055	hemoglobin subunit alpha	HBA
XM_014210486.1	ssa09	19636119	19639659	247.315	-0.632341	0.147768	0.0195012	cdc42 effector protein 2	CDC42EP2
XM_014141907.1	ssa28	11534937	11541648	119.097	2.31342	0.540142	0.0195012	trichohyalin-like	TCHH
XM_014192497.1	ssa10	1712724	1747115	22.4084	-9.0794	2.131	0.0208091	zinc finger protein 91	ZNF91
XM_014161591.1	ssa20	30915475	30921928	64.3144	-0.877925	0.206612	0.021294	dual specificity protein phosphatase 2	DUSP2
XM_014195967.1	ssa06	60280509	60318931	198.527	0.778137	0.18324	0.021294	mitogen-activated protein kinase kinase kinase kinase 2	MAPKAPK2
XR_001328261.1	ssa06	61717270	61753820	17.51	1.34439	0.316821	0.021294	uncharacterized LOC106602644
XM_014190339.1	ssa03	22393865	22396286	3375.95	-0.54383	0.128934	0.0230385	calcyclin binding protein	CACYBP
XM_014147402.1	ssa15	97324212	97364613	57.6119	-1.01923	0.24156	0.0230385	guanine nucleotide-binding protein G(i) subunit alpha-1	GNAI1
XM_014136672.1	ssa13	50237216	50271857	65.7411	1.29918	0.308435	0.0232374	actin filament associated protein 1-like 1	AFAP1L1
XM_014128890.1	ssa11	73602862	73646949	150.755	1.3995	0.332923	0.02373	lysine-specific demethylase 6B-like	KDM6B
XM_014167534.1	ssa08	2852738	2901232	11.3291	-6.83325	1.62994	0.0245461	zinc finger and BTB domain containing 49	ZBTB49
XR_001323750.1	ssa05	31934070	31949002	14.4146	2.2341	0.533694	0.0248286	uncharacterized LOC106584462
XM_014190643.1	ssa03	21385465	21403814	224.202	-0.379453	0.0908817	0.025153	aspartyl-tRNA synthetase 2 mitochondrial	DARS2
XM_014166700.1	ssa22	21930689	21949010	38.4351	3.20639	0.768442	0.025153	CD34 molecule	CD34
XM_014205335.1	ssa06	61717270	61753820	439.538	0.707786	0.16942	0.025153	tumor necrosis factor receptor superfamily member 21	TNFRSF21
XM_014156095.1	ssa18	55753719	55764224	52.2647	-10.3341	2.48815	0.0264041	interferon-induced very large GTPase 1	GVINP1
XM_014215644.1	ssa17	4356996	4369294	184.057	0.561303	0.135318	0.0264041	protein kinase cAMP-dependent catalytic beta	PRKACB
NM_001140026.1	ssa20	18280625	18314319	227.671	1.07224	0.258632	0.0264041	Rho GTPase-activating protein 15	ARHGAP15
XM_014166593.1	ssa04	16146246	16147006	18.0874	2.09906	0.505014	0.0264041	uncharacterized LOC106582949
XM_014202390.1	ssa07	43369905	43379838	213.984	0.758207	0.182929	0.0264041	uncharacterized LOC106606239
XM_014192723.1	ssa22	18948195	19149994	9.17411	4.40486	1.06422	0.0266988	spectrin beta non-erythrocytic 5	SPTBN5
XM_014184379.1	ssa22	44393572	44399582	162.536	-0.690942	0.167593	0.0282707	STIP1 homology and U box-containing protein 1	STUB1
XM_014147039.1	ssa15	89572267	89621894	241.857	0.86355	0.209877	0.0285382	extended synaptotagmin-1	ESYT1
XM_014203715.1	ssa06	31817373	31818340	21538.6	2.30618	0.560522	0.0285382	hemoglobin subunit beta-1	HBB1
XM_014186644.1	NW_012355087.1	7350	8500	40978.6	2.40141	0.585559	0.0298293	hemoglobin subunit alpha-4	HBA4
XM_014128487.1	ssa15	96354751	96357300	27.2252	8.38004	2.04601	0.0301181	poly [ADP-ribose] polymerase 14	PARP14
NM_001141489.2	ssa13	89376778	89380339	882.196	1.43151	0.349788	0.0301554	1-acyl-sn-glycerol-3-phosphate acyltransferase theta-B	PLCHB
XM_014166775.1	ssa12	78148616	78170208	10.436	-4.43071	1.08763	0.0322816	membrane-associated guanylate kinase WW and PDZ domain-containing protein 1
NM_001140368.1	ssa24	23569454	23571621	21.7675	1.505	0.37063	0.0333663	Apelin receptor A	APLNR
XM_014185107.1	ssa13	71021373	71127806	146.968	-0.86983	0.214233	0.0333663	phosphoribosyl pyrophosphate synthase-associated protein 2	PRPSAP2
XM_014147603.1	ssa15	103678248	103680619	365.784	-0.99585	0.245645	0.0338417	3-beta-hydroxysteroid-Delta(8) Delta(7)-isomerase	EBP
XM_014149179.1	ssa21	47207551	47278849	9.03629	-6.50541	1.60865	0.034896	megakaryocyte-associated tyrosine-protein kinase	MATK
XM_014204300.1	ssa06	34516033	34516788	24679.8	2.22892	0.552	0.0349753	hemoglobin subunit alpha	HBA
XM_014216458.1	ssa21	41795777	42118024	31.0766	1.67472	0.414573	0.0349753	semaphorin-6B	SEMA6B
XM_014136432.1	ssa23	329477	337405	8.93563	4.01419	0.995682	0.0355086	suppressor of cytokine signaling 2	SOCS2
XM_014134812.1	ssa13	18165836	18182028	123.666	1.05645	0.262622	0.0364539	interleukin-17 receptor E	IL17RE
XM_014186643.1	NW_012355087.1	5234	5890	49833.3	2.06827	0.516575	0.0381747	hemoglobin subunit beta	HBB1
XM_014130727.1	ssa13	43407984	43411559	20.1219	2.44135	0.609207	0.0381747	osteocalcin	BGLAP
XR_001324852.1	ssa06	60707495	60716807	64.2071	1.11457	0.278365	0.0381747	uncharacterized LOC106589478
XM_014207613.1	ssa07	33150174	33176258	14.9665	4.51822	1.13248	0.0392155	cadherin-related family member 5	CDHR5
XM_014135546.1	ssa13	35788290	35793198	82.9394	0.874387	0.219038	0.0392155	Heterogeneous nuclear ribonucleoprotein A1	HNRNPA1
XM_014156610.1	ssa01	136949065	136952418	48.7512	5.07207	1.27086	0.0392155	phosphatidylinositol-binding clathrin assembly protein	PICALM
XM_014172928.1	ssa25	12064950	12074351	8.13555	-3.61382	0.910309	0.0421665	CG057 protein	CG057
XM_014147369.1	ssa02	39233174	39298604	15.9086	1.22946	0.309974	0.0423511	transmembrane emp24 domain-containing protein 4	TMED4
XM_014141297.1	ssa14	45305139	45321110	176.822	1.33717	0.337692	0.043084	elongation factor 1-delta	EEF1D
XM_014167016.1	ssa22	31903353	31983178	163.135	1.0897	0.275888	0.0444473	extended synaptotagmin-1	ESYT1
XM_014211649.1	ssa09	46168269	46175624	77913.1	-0.825138	0.209093	0.044648	deoxyribonuclease gamma	DNASE1L3
XM_014169595.1	ssa04	32746059	32771256	42.987	1.36184	0.346227	0.0466387	uncharacterized LOC106584367
XM_014149632.1	ssa16	49288399	49291674	60.5964	2.07499	0.529229	0.0468255	carboxypeptidase N subunit 2	CPN2
XM_014212194.1	ssa09	65448586	65476709	18.71	6.8666	1.75303	0.0468255	diacylglycerol kinase theta	DGKQ
XM_014178279.1	ssa27	25167641	25287795	32.5159	4.98878	1.27273	0.0468255	RHO family interacting cell polarization regulator 2	RIPOR2
XM_014207923.1	ssa07	39302320	39308724	8.88417	-5.01519	1.28071	0.0468255	host cell factor 2	HCFC2
XR_001321245.1	ssa16	2801924	2806633	46.8033	0.788731	0.201195	0.0468255	uncharacterized LOC106573046
XM_014208455.1	ssa10	21700220	21834555	84.1469	-0.662199	0.168555	0.0468255	zinc finger protein ZFMSA12A	ZN12
NM_001140496.1	ssa26	22909596	22913677	209.873	-0.702648	0.179829	0.0476357	Diphosphomevalonate decarboxylase	MVD
NM_001140246.1	ssa17	11917255	11920665	87.8533	0.623097	0.159391	0.0476357	protein phosphatase Mg2+/Mn2+ dependent 1H	PPM1H
XM_014162884.1	ssa02	23013449	23037827	20.8194	0.972976	0.249325	0.0477208	fucolectin-6	FUCL6
XM_014137972.1	ssa20	11738678	11800894	10.6401	7.0254	1.79976	0.0477208	rho GTPase-activating protein 7	DLC1
XR_001323639.1	ssa04	19601516	19606289	145.092	2.22336	0.570663	0.0485435	uncharacterized LOC106583878
XM_014150379.1	ssa16	72748953	72756212	346.11	-0.814904	0.209298	0.0486295	ELAV-like protein 1	ELAVL1
XM_014135092.1	ssa13	19519411	19541693	26.2317	1.04292	0.268662	0.0497241	dysbindin	DTNBP1
XM_014161144.1	ssa23	34265881	34267615	98.8425	1.43733	0.370286	0.0497241	transforming acidic coiled-coil-containing protein 1	TACC1
XM_014161057.1	ssa01	34280575	34341358	55.0273	1.32788	0.341783	0.0497241	uncharacterized LOC106580235

## Sheet: Headkidney
ID	chr	start	end	baseMean	log2FoldChange	lfcSE	padj	Annotation	Gene symbol
XM_014132430.1	ssa25	12064950	12074351	27.9042	-23.8233	2.82554	2.02684e-12	transforming acidic coiled-coil-containing protein 1	TACC1
XM_014155879.1	ssa10	30445027	30534517	18.9587	-23.2997	2.80829	3.17528e-12	multiple PDZ domain protein	MPDZ
XM_014175802.1	ssa10	80357724	80406768	25.2387	23.6036	2.95731	2.86199e-11	serine/threonine-protein kinase N2	PKN2
XM_014148987.1	ssa01	10254105	10356760	17.5791	23.0749	2.95762	9.05168e-11	PQ-loop repeat-containing protein 1	PQLC1
XM_014132539.1	ssa11	19295503	19589703	12.5666	22.6308	2.95802	2.23346e-10	lysine-specific demethylase 5B-B	KDM5BB
XM_014159469.1	ssa11	20847867	20892019	11.9398	-22.673	2.96961	2.23346e-10	E3 ubiquitin-protein ligase RNF6	RNF6
XM_014162387.1	ssa11	21239510	21267081	10.5583	-22.5044	2.96977	2.98019e-10	tyrosine-protein kinase BAZ1B	BAZ1B
XM_014126926.1	ssa01	118407951	118417300	9.35453	22.2175	2.9585	4.02018e-10	DNA-binding protein RFX7	RFX7
XM_014161707.1	ssa12	23411077	23611012	9.26249	22.2067	2.95852	4.02018e-10	serine/threonine-protein kinase A-Raf	ARAF
XM_014139521.1	ssa12	51606174	51646484	10.955	22.1281	2.95822	4.02087e-10	zinc finger MYND domain-containing protein 11	ZMYND11
XM_014142606.1	ssa12	52779482	52814255	8.52196	-22.2155	2.97012	4.02087e-10	thyroid hormone receptor associated protein 3	THRAP3
XM_014191645.1	ssa12	67249182	67428897	7.4236	-22.0208	2.97039	6.08722e-10	DDB1- and CUL4-associated factor 8	DCAF8
XM_014126643.1	ssa14	19645804	19675216	6.94077	-21.9386	2.97053	6.93999e-10	zinc finger homeobox 3 (zfhx3)	ZFHX3
XM_014122956.1	ssa14	70732465	70766829	6.69371	-21.8834	2.97061	7.41933e-10	protein furry homolog	FRY
XM_014126985.1	ssa14	72458226	72504620	4.06768	21.061	2.96093	4.4943e-09	nestin-like	NES
XM_014176755.1	ssa14	84459728	84461765	10.4338	20.347	2.9583	2.25297e-08	integrin alpha-L	ITGAL
XM_014129685.1	ssa15	18183343	18203436	49.3804	-4.37814	0.812415	0.000247318	leukemia inhibitory factor receptor	LIFR
XM_014133422.1	ssa16	25042158	25111788	6.32404	-5.90289	1.14294	0.000794364	membrane-associated guanylate kinase WW and PDZ domain-containing protein 1	MAGI1
XM_014143062.1	ssa16	33245481	33338396	20.149	4.91949	0.95835	0.000889456	dynein heavy chain	DNAH10
XM_014205330.1	ssa16	31252487	31260622	10.785	6.88943	1.38501	0.00194372	CD2-associated protein	CD2AP
XM_014176537.1	ssa16	40508753	40521845	271.364	-0.831671	0.174401	0.00524023	cell migration-inducing and hyaluronan-binding protein	CEMIP
XM_014131440.1	ssa17	34631579	34637899	10.7723	5.9579	1.26704	0.0069429	regulatory-associated protein of mTOR	RPTOR
XM_014149026.1	ssa18	52437254	52506566	124.667	0.530575	0.115413	0.0108939	homocysteine-inducible endoplasmic reticulum stress-inducible ubiquitin-like domain member 1	HERPUD1
XM_014158458.1	ssa19	49458178	49471950	14.4379	5.9481	1.29551	0.0108939	delta-1-pyrroline-5-carboxylate synthase	ALDH18A1
XM_014172928.1	ssa19	67549242	67555498	3.90394	-3.72573	0.818821	0.0127304	CG057 protein	CG057
XM_014208219.1	ssa20	35973830	35997669	8.61218	-4.41685	0.980777	0.0152658	putative ferric-chelate reductase 1	FRRS1
XM_014168099.1	ssa20	50418446	50453994	31.1455	5.16539	1.15508	0.0170459	TOX high mobility group box family member 2	TOX2
XM_014149197.1	ssa22	49396127	49550888	20.409	0.873709	0.196649	0.0181581	tumor necrosis factor alpha-induced protein 8-like protein 1	TNFAIP8L1
XM_014170961.1	ssa24	10263832	10279096	9.5073	2.69901	0.606489	0.0181581	transmembrane protein 150A-like	TMEM150A
XM_014142523.1	ssa26	18046936	18121496	16.8548	-5.45807	1.26461	0.0304188	lysophosphatidylcholine acyltransferase 1 (lpcat1)	LPCAT1
XM_014206695.1	ssa02	46992482	47052329	15.0224	7.61101	1.76119	0.0304188	serine/threonine-protein phosphatase 2B catalytic subunit alpha isoform	PPP3CC
XM_014148513.1	ssa26	39850901	39856854	333.708	-1.20501	0.280408	0.0320613	semaphorin-3D	SEMA3D
XM_014200277.1	ssa02	45818294	45855878	65.2495	-0.986953	0.230324	0.0328596	protein FAM26E	FAM26E
XM_014204594.1	ssa03	35146341	35165879	18.0929	1.26189	0.29755	0.0388595	PR domain zinc finger protein 1	PRDM1
XM_014199042.1	ssa04	16981360	17073016	13.9673	-7.04363	1.66561	0.0398333	cullin-4B	CUL4B
XM_014143748.1	ssa05	22771739	22794547	32.6418	-2.86464	0.682714	0.0435179	EMILIN-1	EMILIN1
XM_014175353.1	ssa05	46132105	46135008	9.8934	7.0103	1.67221	0.0435179	AT-rich interactive domain-containing protein 3B	ARID3B
XM_014215861.1	ssa06	45267033	45280062	46.7956	-1.03359	0.246663	0.0435179	prolyl 3-hydroxylase 2	LEPREL1
XM_014126319.1	ssa06	61603137	61712743	35.7379	-7.85234	1.88252	0.0461165	protein quaking-A	QKIA
XM_014195264.1	ssa07	13151483	13287518	563.348	-0.863158	0.20735	0.0466487	sorbin and SH3 domain-containing protein 2	SORBS2
XM_014124162.1	ssa07	43369905	43379838	9.24886	6.9123	1.66374	0.047159	enhancer of mRNA-decapping protein 4	EDC4
XM_014152819.1	ssa10	10455389	10547023	5.43738	-5.68258	1.37287	0.0492525	phosphate carrier protein	SLC34A2
