# Supplementary material for: Characterising the mechanisms underlying genetic resistance to amoebic gill disease in Atlantic salmon using RNA sequencing
Source: BMC Genomics. 2020 Mar 30;21:271. doi: 10.1186/s12864-020-6694-x (PMC7106639; doi:10.1186/s12864-020-6694-x)
Supplement: Supplementary file 3 — Additional file 3. Phenotypes of all samples used for RNA sequencing. All collected phenotypes for the samples used in this study. ID of the sample, tissue, whether it is resistant or susceptible, finclip ID linking to the genotypes (available in Robledo et al. 2018), gill scores for both gills (and mean), weight and length at the end of the challenge, and amoebic load measured by qPCR are shown. [file 12864_2020_6694_MOESM3_ESM.xlsx]

## Sheet: phenotypes
ID	Tissue	Condition	finclip	First gill score	Second gill score	mean gill score	Weight	Length	Ct
450K	Head kidney	Resistant	B402_00450	2.5	2.5	2.5	513	352	33.53
464G	Gill	Resistant	B402_00464	2.5	3	2.75	365	327	34.72
464K	Head kidney	Resistant	B402_00464	2.5	3	2.75	365	327	34.72
468G	Gill	Susceptible	B402_00468	4	4	4	422	351	22.82
468K	Head kidney	Susceptible	B402_00468	4	4	4	422	351	22.82
493G	Gill	Susceptible	B402_00493	4	4	4	334	328	23.96
493K	Head kidney	Susceptible	B402_00493	4	4	4	334	328	23.96
495G	Gill	Susceptible	B402_00495	4	4	4	435	344	27.56
495K	Head kidney	Susceptible	B402_00495	4	4	4	435	344	27.56
498G	Gill	Susceptible	B402_00498	4	4.5	4.25	595	388	27.67
498K	Head kidney	Susceptible	B402_00498	4	4.5	4.25	595	388	27.67
501G	Gill	Susceptible	B402_00501	4.5	4.5	4.5	482	386	22.39
501K	Head kidney	Susceptible	B402_00501	4.5	4.5	4.5	482	386	22.39
505G	Gill	Resistant	B402_00505	3	3	3	628	388	36.5
505K	Head kidney	Resistant	B402_00505	3	3	3	628	388	36.5
506G	Gill	Susceptible	B402_00506	4.5	4	4.25	341	320	26.72
506K	Head kidney	Susceptible	B402_00506	4.5	4	4.25	341	320	26.72
507G	Gill	Resistant	B402_00507	3	3	3	481	372	33.07
507K	Head kidney	Resistant	B402_00507	3	3	3	481	372	33.07
511G	Gill	Resistant	B402_00511	3	3	3	529	367	34.51
511K	Head kidney	Resistant	B402_00511	3	3	3	529	367	34.51
513G	Gill	Resistant	B402_00513	3	3	3	494	357	36.95
513K	Head kidney	Resistant	B402_00513	3	3	3	494	357	36.95
524G	Gill	Resistant	B402_00524	3	3	3	671	411	36.21
524K	Head kidney	Resistant	B402_00524	3	3	3	671	411	36.21
531G	Gill	Susceptible	B402_00531	4	4	4	481	374	26.93
531K	Head kidney	Susceptible	B402_00531	4	4	4	481	374	26.93
532G	Gill	Resistant	B402_00532	2.5	3	2.75	707	396	46.6
532K	Head kidney	Resistant	B402_00532	2.5	3	2.75	707	396	46.6
538G	Gill	Resistant	B402_00538	3	3	3	363	317	41.08
538K	Head kidney	Resistant	B402_00538	3	3	3	363	317	41.08
544G	Gill	Susceptible	B402_00544	4	4	4	301	296	25.25
544K	Head kidney	Susceptible	B402_00544	4	4	4	301	296	25.25
547G	Gill	Resistant	B402_00547	3	3	3	570	388	38.65
547K	Head kidney	Resistant	B402_00547	3	3	3	570	388	38.65
551G	Gill	Susceptible	B402_00551	4	4	4	472	358	26.92
551K	Head kidney	Susceptible	B402_00551	4	4	4	472	358	26.92
554G	Gill	Susceptible	B402_00554	4	4	4	332	321	28.02
554K	Head kidney	Susceptible	B402_00554	4	4	4	332	321	28.02
557G	Gill	Susceptible	B402_00557	4.5	4.5	4.5	260	308	26.59
557K	Head kidney	Susceptible	B402_00557	4.5	4.5	4.5	260	308	26.59
558G	Gill	Susceptible	B402_00558	4	4	4	457	358	27.05
558K	Head kidney	Susceptible	B402_00558	4	4	4	457	358	27.05
559G	Gill	Resistant	B402_00559	3	3	3	500	352	37.26
559K	Head kidney	Resistant	B402_00559	3	3	3	500	352	37.26
561G	Gill	Resistant	B402_00561	3	3	3	701	396	36.35
561K	Head kidney	Resistant	B402_00561	3	3	3	701	396	36.35
